# Supplementary material for: Neuromodulation to improve gait and balance function using a sensory neuroprosthesis in people who report insensate feet – A randomized control cross-over study
Source: PLoS One. 2019 Apr 30;14(4):e0216212. doi: 10.1371/journal.pone.0216212 (PMC6490932; doi:10.1371/journal.pone.0216212)
Supplement: S1 Table — (XLSX) [file pone.0216212.s001.xlsx]

## Sheet: Summary
Group A: Device first ON then OFF
Group B: Device first OFF then ON
						Assessment #1				ON				OFF
	Group	Gender	Age	Assistive Device	ABC	FGA	Gait Normal (m/s)	Gait Fast (m/s)	4-Stage (s)	FGA	Gait Normal (m/s)	Gait Fast (m/s)	4-Stage (s)	FGA	Gait Normal (m/s)	Gait Fast (m/s)	4-Stage (s)
WALK001	A	M	81	No	61.875	17	1.41176	1.94175	31.8	22	1.55844	2.09059	29.89	24	0.943396	1.74419	32.81
WALK002	A	M	67	Yes	58.125	14	0.555042	0.738007	5.28	18	0.918836	1.01695	31.75	22	0.873362	1.01695	24.28
WALK003	A	M	66	Yes	92.5	16	0.881057	1.41176	21.59	24	1.08499	1.19284	26.78	23	0.946372	1.45278	31.56
WALK004	B	M	82	Yes	65	17	0.824176	1.09689	13.47	19	0.931677	1.11111	24.84	14	0.884956	1.11732	31.89
WALK005	B	M	58	Yes	81.25	17	0.888889	1.19284	21.9	23	1.04895	1.5	26.37	22	1	1.2959	31.42
WALK006	B	M	67	Yes	55	4	1.1583	1.46341	4.85	21	1.23203	1.48883	26.21	7	1.15385	1.30435	6.63
WALK007	A	M	76	Yes	56.875	19	0.860832	1.41176	28.13	20	1.10294	1.4218	28.91	19	1.12782	1.33333	31.37
WALK008	B	M	80	No	52.5	13	0.619195	0.873362	31.19	19	0.820793	0.995025	31.9	16	0.744417	0.864553	18.19
WALK009	A	M	69	No	64.375	14	1.11111	1.6	12.35	23	1.222	1.67131	37.63	25	1.26316	1.71429	12.69
WALK010	B	M	72	No	31.25	21	1.40187	1.88088	24.28	26	1.6	1.96078	33.59	22	1.44578	1.93548	24
WALK011	B	M	67	No	72.5	22	1.13636	1.81269	33.59	28	1.25	2.28137	40	26	1.23203	2.27273	37.44
WALK012	A	M	75	No	57.5	21	0.96463	1.36986	22.66	26	1.25523	1.44578	32.06	23	1.11524	1.6	25.32
WALK013	A	M	71	Yes	59.6875	12	1.09689	1.35135	21.1	12	0.909091	1.2959	8.12	12	0.974026	1.38889	8.36
WALK014	A	M	56	No	44.6875	17	0.900901	1.222	22.53	26	1.1583	1.2987	33	26	1.0327	1.41176	35.19
WALK017	B	M	70	No	82.5	9	0.744417	1.35135	21.94	10	0.598205	1.3245	22.4	10	0.629591	1.36364	22.13																															FGA Change Assessment #1 to #2
WALK019	B	M	69	No	78.125	19	1.10906	1.65746	14.03	24	1.2474	1.54242	20.97	21	1.13636	1.53453	17.59																															t-Test: Two-Sample Assuming Equal Variances
WALK021	A	M	82	Yes	80.625	10	0.721154	1.11732	11.68	9	0.693642	1.06762	14.47	11	0.892857	1.04348	14.66
WALK023	B	M	69	No	60.625	16	0.944882	1.69972	22.18	21	1.10497	1.75953	24.34	17	1.16959	1.68067	21.19																																1-W>4
WALK025	B	M	74	No	79.6875	17	0.969305	1.51134	21.06	23	1	1.5873	27.32	20	1.03806	1.57068	23.03																															Mean	5
WALK026	A	M	67	Yes	52.5	22	0.983607	1.24481	32.31	23	0.974026	1.44578	31.38	27	1.14943	1.45278	32.18																															Variance	18.7143
WALK027	B	M	70	Yes	96.5625	19	0.906344	1.61725	22.5	26	1.06007	1.68539	33.78	23	1.12994	1.68539	35.25																															Observations	15
WALK029	B	M	72	Yes	33.75	21	0.816327	1.11524	37.25	28	0.888889	1.17647	40	27	0.913242	1.13636	40																															Pooled Variance	12.7931
WALK030	A	M	70	No	42.5	12	1.11524	1.28205	26.63	17	1.10497	1.31291	17.5	17	0.96	1.17878	32.29																															Hypothesized Mean Difference	0
WALK031	A	M	70	No	92.5	15	0.985222	1.39211	23.93	19	1.11111	1.5	22.9	20	1.11732	1.54639	26.75																															df	29
WALK032	B	M	71	Yes	65	20	0.970874	1.40187	28.5	27	0.995025	1.35135	39.81	23	1.01523	1.37931	22.47																															t Stat	1.75033
WALK034	A	M	70	No	55.625	18	1.06007	1.43198	23.41	24	1.14286	1.97368	30.72	25	1.25523	1.64384	28.37																															P(T<=t) one-tail	0.0453183
WALK036	B	M	66	Yes	62.1875	12	0.974026	1.3245	22.19	24	1.08499	1.36364	23.44	21	1.08499	1.3245	21.97																															t Critical one-tail	1.69913
WALK038	B	M	80	No	60.625	10	0.931677	1.29032	20.81	16	1.19284	1.48883	22.28	10	1.10294	1.5	21.22																															P(T<=t) two-tail	0.0906366
WALK039	A	M	70	Yes	15	4	0.621118	0.966184	22.06	20	1.05079	1.27932	25.84	11	0.724638	0.944882	30.09																															t Critical two-tail	2.04523
WALK040	B	M	78	Yes	58.75	10	0.639659	0.918836	21.15	17	0.753769	0.974026	21.39	12	0.716846	0.892857	21.47
WALK042	A	M	84	No	60.3125	14	0.539084	1.0274	22.5	17	0.631579	0.740741	22.09	17	0.587084	0.869565	31.65																															Mann-Whitney U-test
																																																The U-value is 80.5. The critical value of U at p < .05 is 70. Therefore, the result is not significant at p < .05.
[truncated: 1 more columns]
